# Supplementary material for: Reduction in Pain and Pain Intensity with Nonpharmacological Treatment in Severely Obese Patients: A Randomized Clinical Trial
Source: Int J Environ Res Public Health. 2021 Oct 22;18(21):11112. doi: 10.3390/ijerph182111112 (PMC8582684; doi:10.3390/ijerph182111112)
Supplement: Supplementary file 1 [file ijerph-18-11112-s001.zip]

Archive with 1 entries (1 files):
- ijerph-1416832-supplementary.pdf
